# Supplementary material for: A recent update on the morphological classification of intraductal papillary neoplasm of the bile duct: Correlation with postoperative prognosis and pathological features
Source: PLoS One. 2025 May 28;20(5):e0325081. doi: 10.1371/journal.pone.0325081 (PMC12118913; doi:10.1371/journal.pone.0325081)
Supplement: S1 Data — (XLSX) [file pone.0325081.s010.xlsx]

## Sheet: Dataset
#	Pathological subtypes 0: Deteriorated specimens 1: Type 1 2: Type 2	Episode of cholangitis	Jaundice	Pre-OP Bilially drainage	Fever	Abdominal pain	Elevation of Hepatobiliary enzyme	Morphological classification 0: Branched 1: Main duct 2: Mixed	Tumor extent strata 0: Extrahepatic BD 1: Intrahepatic BD 2: Widespread (both)	Mural Nodule	Nodule location 0: Cystic wall 1: Non-cysitic	Cystic factor: Cyst	BD factor #1: BD dilation without obstruction	Whole BD dilation without obstruction	BD dilation in localized area without obstruction	BD factor #2: BD wall thickness / Nodule Non-cystic lesion	BD wall thickness Non-cystic lesion	Nodule Non-cystic lesion	Procedure strata 0: EBDR only 1: Hepatectomy 2: Hepatectomy with EBDR 3: PD	Low-grade Intraepithelial neoplasia	High-grade Intraepithelial neoplasia CIS	Associated ivasive carcinoma	Tumor invasion depth 0: Adenoma, CIS 1: m 2: fm 3: ss 4: se/si	Superficial extension	pN (+)	Residual timor 0: R0 1: R1 or more	OS	DSS	Month OP to last encounter	Day OP to last encounter	Recurrence	Month Recurrence	Day Recurrence
1	0	0	0	0	0	0	0	1	0	1	1	0	0			1	0	1	0	0	0	1	1	0	0	0	1	0	21	639	0	21	639
2	0	0	0	0	0	0	0	1	0	1	1	0	0			1	0	1	3	0	0	1	2	0	0	0	1	0	202	6148	0	202	6148
3	0	1	1	0	0	0	0	1	2	0		0	0			1	1	0	2	0	0	1	2	0	0	0	1	0	298	9071	0	298	9071
4	0	0	0	0	0	0	0	1	0	1	1	0	0			1	0	1	3	0	0	1	2	0	0	0	0	0	241	7336	0	241	7336
5	0	0	0	0	0	0	0	1	0	1	1	0	0			1	0	1	3	0	0	1	2	1	0	0	0	0	135	4109	0	134	4109
6	0	0	0	0	0	0	0	1	0	1	1	0	0			1	0	1	3	0	0	1	3	0	0	0	1	0	2	60	0	2	60
7	2	0	0	0	0	0	0	1	0	0		0	0			1	1	0	3	0	0	1	3	1	1	0	1	1	61	1856	1	59	1818
8	0	0	0	0	0	0	0	1	0	1	1	0	0			1	0	1	3	0	0	1	1	0	0	0	1	0	194	5903	0	194	5903
9	0	0	0	0	0	0	1	1	2	0		0	0			1	1	0	2	0	0	1	1	1	0	0	0	0	178	5420	0	178	5420
10	0	0	0	0	0	0	0	1	0	1	1	0	0			1	0	1	3	0	0	1	3	0	0	0	1	0	2	61	0	2	61
11	0	0	0	0	0	0	0	1	0	1	1	0	0			1	0	1	3	0	0	1	3	0	1	0	1	0	149	4536	0	149	4536
12	1	0	0	0	0	0	0	0	1	1	0	1	0			0	0	0	1	0	0	1	1	0	0	0	1	0	176	5357	0	176	5357
13	2	1	1	0	0	0	0	1	0	0		0	0			1	1	0	2	0	0	1	3	0	0	0	1	0	152	4625	0	152	4625
14	1	0	0	0	0	0	0	0	1	1	0	1	0			0	0	0	1	0	0	1	1	0	0	0	1	0	201	6118	0	201	6118
15	2	0	0	0	0	0	1	1	0	1	1	0	1	1	0	1	0	1	3	0	0	1	2	1	0	1	0	0	122	3728	1	113	3450
16	2	0	0	0	0	0	1	2	2	1	0	1	1	1	0	0	0	0	2	0	0	1	2	1	0	1	0	0	48	1470	1	46	1419
17	2	0	0	0	0	0	1	0	1	1	0	1	0			0	0	0	1	0	0	1	1	0	0	0	0	0	135	4122	0	135	4122
18	2	0	0	0	0	0	0	1	0	1	1	0	0			1	1	1	3	0	0	1	4	1	0	1	1	1	4	142	0	4	142
19	2	1	1	0	1	1	0	2	2	1	0	1	1	1	0	0	0	0	2	0	0	1	1	1	0	1	0	0	13	419	0	13	419
20	2	0	0	0	0	0	1	1	0	0		0	0			1	1	0	3	0	0	1	2	1	0	1	1	0	64	1948	1	61	1863
21	1	0	0	0	0	0	0	2	1	1	1	1	1	0	1	1	1	1	1	0	0	1	1	0	0	0	0	0	119	3635	0	119	3635
22	2	0	0	0	0	0	0	2	0	1	1	1	1	1	0	1	0	1	1	0	1	0	0	1	0	1	1	1	35	1076	0	35	1076
23	2	0	0	0	0	0	0	1	2	1	1	0	0			1	1	1	2	0	0	1	1	0	0	0	0	0	23	726	0	23	726
24	2	0	0	0	0	0	0	0	1	1	0	1	0			0	0	0	1	0	0	1	1	0	0	0	0	0	67	2048	0	67	2048
25	2	0	0	0	0	0	0	1	2	1	1	0	0			1	1	1	2	0	0	1	1	0	0	0	0	0	59	1799	0	59	1799
26	2	0	0	0	0	0	0	1	2	1	1	0	0			1	1	1	3	0	1	0	0	1	0	0	0	0	82	2523	0	82	2523
27	2	0	0	0	0	0	1	1	2	1	1	0	0			1	1	1	2	0	0	1	4	0	1	0	1	1	12	383	1	5	181
28	1	0	0	0	0	0	0	0	1	0		1	0			0	0	0	2	1	0	0	0	0	0	0	1	0	1	43	0	1	43
29	2	0	0	0	0	0	0	0	1	1	0	1	0			0	0	0	1	0	0	1	2	1	0	0	0	0	19	600	0	19	600
30	1	0	0	0	0	0	0	0	1	1	0	1	0			0	0	0	1	1	0	0	0	0	0	0	0	0	55	1674	0	55	1674
31	1	1	0	0	1	0	0	0	1	1	0	1	0			0	0	0	1	1	0	0	0	0	0	1	1	0	48	1477	0	48	1477
32	2	1	1	0	0	1	1	2	1	1	0	1	1	1	0	0	0	0	1	0	0	1	4	0	0	1	1	1	23	712	1	3	110
33	1	1	1	1	0	1	0	2	2	1	1	1	0			1	1	1	2	1	0	0	0	1	0	0	0	0	15	457	1	26	807
34	2	0	0	1	0	0	0	1	0	1	1	0	1	1	0	1	0	1	3	0	0	1	4	1	1	0	0	0	5	158	0	5	158
35	2	0	0	0	0	0	0	0	1	1	0	1	0			0	0	0	1	1	0	0	0	0	0	0	0	0	48	1471	0	48	1471
36	1	0	0	0	0	0	0	1	0	1	1	0	0			1	0	1	3	0	1	0	0	0	0	0	0	0	28	852	1	18	573
37	2	0	0	0	0	0	0	1	1	0		0	0			1	1	0	1	0	0	1	4	1	0	0	0	0	13	404	0	13	404
38	2	0	1	0	0	0	0	1	0	1	1	0	0			1	0	1	3	0	1	0	0	0	0	0	0	0	12	377	0	12	377
39	2	1	0	0	0	0	0	1	2	1	1	0	1	1	0	1	1	1	2	0	0	1	4	0	0	1	0	0	6	202	0	6	202
40	2	1	1	1	1	1	1	1	0	1	1	0	0			1	0	1	2	0	0	1	4	1	0	0	0	0	3	118	0	3	118
41	1	0	0	0	0	0	1	1	0	1	1	0	0			1	0	1	3	1	0	0	0	0	0	0	0	0	1	36	0	1	36
42	1	0	0	0	0	0	0	0	1	1	0	1	0			0	0	0	1	1	0	0	0	0	0	0	0	0	0	13	0	0	13
